# Supplementary material for: Emotional Disorders, Risk Factors, and Correlations of Post-Partum Depression and Post-Traumatic Stress Disorder with Sexual Function During Post-Partum Period
Source: Diagnostics (Basel). 2025 Apr 22;15(9):1065. doi: 10.3390/diagnostics15091065 (PMC12071330; doi:10.3390/diagnostics15091065)
Supplement: Supplementary file 1 [file diagnostics-15-01065-s001.zip]

Archive with 1 entries (1 files):
- diagnostics-3537836-supplementary.pdf
